# Supplementary material for: Genomic Landscape of Young-Onset Bladder Cancer and Its Prognostic Implications on Adult Bladder Cancer
Source: Cancers (Basel). 2020 Jan 28;12(2):307. doi: 10.3390/cancers12020307 (PMC7073191; doi:10.3390/cancers12020307)
Supplement: Supplementary file 1 [file cancers-12-00307-s001.zip]

Archive with 4 entries (3 files):
- cancers-672039-supplement final/
- cancers-672039-supplement final/Supplementary contents and tables.pdf
- cancers-672039-supplement final/Supplementary_figures.pdf
- cancers-672039-supplement final/Table_S1.xlsx
