# Supplementary material for: Genomic Landscape of Young-Onset Bladder Cancer and Its Prognostic Implications on Adult Bladder Cancer
Source: Cancers (Basel). 2020 Jan 28;12(2):307. doi: 10.3390/cancers12020307 (PMC7073191; doi:10.3390/cancers12020307)
Supplement: Supplementary file 1 [file cancers-12-00307-s001.zip › cancers-672039-supplement final/Table_S1.xlsx]

## Sheet: Sheet1
Supplementary Table S3: Clinicopathological Characters of the Cases
Tumor ID	Age (years)	Sex	Past medical history	Tumor size (㎝)	pT stage	Grade	Follow-up period (mo)	Follow-up	Inverted growth (%)	Microcystic change (%)	Mitosis (n/10HFP)	Spongiolysis (%)	Driver gene mutations	Normal control	WES	RNA seq
T1	11	Male	None	0.7	Ta	PUNLMP	31	AWOD	0	5	0	5	FGFR3-TACC3 fusion	Blood	O	N/A
T2	16	Male	None	1.2	Ta	PUNLMP	39	AWOD	0	0	0	20	FGFR3-JAKMIP1 fusion	Blood	O	O
T3	20	Male	None	2	Ta	PUNLMP	78	AWOD	0	10	0	10	FGFR3-TACC3 fusion	Blood	O	O
T4	19	Male	None	1	Ta	PUNLMP	126	AWOD	20	0	0	10	FGFR3-TACC3 fusion	Blood	O	O
T5	10	Male	None	3	Ta	Low	34	AWOD	25	0	1	5	FGFR3-G3BP2 fusion	N/A	O	O
T6	17	Male	None	1.8	Ta	PUNLMP	114	AWOD	20	5	0	10	FGFR3-TACC3 fusion	N/A	O	O
T7	17	Female	Epilepsy	2	Ta	Low	142	Recur (81 mo)*	0	5	0	5	FGFR3-TACC3 fusion, Aneuploidy	N/A	O	N/A
T8	19	Male	None	N/A	Ta	Low	33	AWOD	0	0	0	5	HRAS large deletion	Blood	O	O
T9	20	Male	None	3	Ta	Low	153	AWOD	15	5	0	20	HRAS large deletion	Blood	O	O
T10	13	Male	None	2	Ta	PUNLMP	62	AWOD	70	1	0	35	HRAS large deletion	N/A	O	O
T11	18	Female	None	0.5	Ta	Low	36	AWOD	0	0	0	5	HRAS large deletion	N/A	O	N/A
T12	15	Male	None	2	Ta	Low	81	AWOD	70	5	0	20	HRAS G12S + exon 5 small deletion	Normal bladder	O	N/A
T13	5	Female	Costello syndrome	2	Ta	Low	70	Recur (5 mo)*	25	0	4	5	HRAS G12S + exon 5 small deletion	Blood	O	N/A
T14	20	Male	None	2	Ta	Low	59	AWOD	10	0	0	0	HRAS G12S + exon 5 small deletion	N/A	O	N/A
T15	9	Male	None	1.5	Ta	PUNLMP	2	AWOD	70	1	2	20	HRAS G12S + exon 5 small deletion	N/A	O	O
T16	10	Male	None	1.2	Ta	High	97	AWOD	5	0	0	20	HRAS G13R	Blood	O	N/A
T17	16	Male	None	1.6	Ta	PUNLMP	56	AWOD	95	1	0	5	HRAS Q61K	Blood	O	O
T18	19	Male	None	3.5	Ta	Low	40	AWOD	25	5	0	20	KRAS G12C, 9p21 deletion	Normal bladder	O	O
T19	19	Male	None	0.7	Ta	Low	51	AWOD	10	0	0	0	KRAS G12D	Normal bladder	O	N/A	`
T20	17	Male	None	5	Ta	Low	51	AWOD	5	5	0	5	ERCC2	N/A	O	N/A
T21	16	Male	Neuroblastoma	1.4	Ta	Low	80	AWOD	0	0	0	5	4p, 10q deletion	N/A	O	N/A
T22	20	Female	None	3	Ta	Low	40	AWOD	15	0	0	0	N/A	N/A	N/A	N/A
T23	19	Male	None	1.6	Ta	PUNLMP	93	AWOD	60	0	0	5	N/A	N/A	N/A	N/A
T24	8	Female	None	1.5	Ta	Low	49	Recur (36 mo)*	20	5	4	0	N/A	N/A	N/A	N/A
T25	18	Male	None	3	Ta	PUNLMP	109	AWOD	70	1	1	5	N/A	N/A	N/A	N/A
T26	17	Female	Polycystic ovary syndrome, major depressive disorder	1.6	Ta	PUNLMP	92	AWOD	5	5	0	0	N/A	N/A	N/A	N/A
T27	17	Female	None	2	Ta	Low	35	AWOD	10	5	0	5	N/A	N/A	N/A	N/A
T28	13	Male	None	1.5	Ta	Low	76	AWOD	0	0	0	0	N/A	N/A	N/A	N/A
T29	13	Female	None	2	Ta	Low	127	AWOD	40	5	0	10	N/A	N/A	N/A	N/A
AWOD, alive without disease; PUNLMP, papillary urothelial neoplasm of low malignant potential; N/A, Not Available; mo, months; n, number; HPF, high power field
* The duration indicates the period between initial diagnosis and recurrence
